# Supplementary material for: Exploring the Potential of Site-Selective Labeling on a Green Fluorescent Protein Through Lys–His Linchpin-Directed Modification
Source: Sensors (Basel). 2026 Jun 27;26(13):4095. doi: 10.3390/s26134095 (PMC13364192; doi:10.3390/s26134095)
Supplement: Supplementary file 1 [file sensors-26-04095-s001.zip]

Archive with 1 entries (1 files):
- sensors-4361368-supplementary.pdf
